# Supplementary material for: Estimates of Potential Demand for Measles and Rubella Microarray Patches
Source: Vaccines (Basel). 2024 Sep 23;12(9):1083. doi: 10.3390/vaccines12091083 (PMC11436147; doi:10.3390/vaccines12091083)
Supplement: Supplementary file 1 [file vaccines-12-01083-s001.zip]

Archive with 1 entries (1 files):
- vaccines-3172257-supplementary.xlsm
