# Supplementary material for: Estimates of Potential Demand for Measles and Rubella Microarray Patches
Source: Vaccines (Basel). 2024 Sep 23;12(9):1083. doi: 10.3390/vaccines12091083 (PMC11436147; doi:10.3390/vaccines12091083)
Supplement: Supplementary file 1 [file vaccines-12-01083-s001.zip › vaccines-3172257-supplementary.xlsm]

## Sheet: HOME
			Tool for Estimating the Demand of Measles and Rubella Microarray Patches
			version 1.0
			Last update: 08/01/2024
			CDC Authors: LK Kayembe, LS Fischer, BB Adhikari, JK Knapp, EB Khan, BR Greening, M Papania, MI Meltzer
							For any questions regarding this tool, please contact:
							Martin Meltzer, PhD: qzm4@cdc.gov
The tool was created in Excel for Microsoft 365. Macros should be enabled to run the tool properly.

## Sheet: DISCLAIMER
	This tool uses country specific estimates of future MR-MAP coverage derived from MCV1, MCV2 and SIA estimates produced by the Accelerated Disease Control Branch of the Global Health Center at CDC (data from 2017 to 2055 for 180 of the WHO member states)
	This tool is not meant to provide a definitive, single estimate of MR-MAP demand to determine the number of doses a manufacturer should plan on producing but rather to provide series of estimates to provide a general idea of the potential MR-MAP market size.

## Sheet: FRAMEWORK
Objective
Estimation of the size of potential demand for Measles and Rubella Microarray Patches (MR-MAP)
Instructions
Blue tabs (click on words in blue to be taken to the tab)
A) view description of 5 scenarios for estimating MAP demand
B) select year of start and duration of the MR-MAP demand estimation
C) enter MAP characteristics : vaccine wastage factor and vaccine efficacy
D) enter criteria for adjusting MAP demand, if desired (sensitivity analysis)
Orange tabs (click on words in orange to be taken to the tab)
A) Results: estimated MR-MAP demand: first year and cumulative (tables and graphs)
B) Results: estimated MR-MAP demand range
C) Results: adjusted MR-MAP demand (sensitivity analysis)
D) Results: estimated MR-MAP demand by year (tables and graphs)
Green tabs show country-specific INPUTS:
A) MCV1 estimated coverage (2025-2035)
B) MCV2 estimated coverage (2025-2035)
C) SIA timing and estimated coverage (2025-2035)
D) SIA target age
E) predicted population by country by age group: <12 mo ,	12-59 m and,	<15 y.o.
LIMITATIONS
1) The tool is not meant to provide a single estimate of MR MAP demand to determine
the number of doses a manufacturer should plan on producing but rather to provide
series of estimates to provide a general idea to investors of the potential MR MAP market size.
2) Due to data availability and uncertainty bounds around parameters, the tool should not be used to estimate
MR-MAP demand for a single country nor guide its strategic plans for increasing its coverage.

## Sheet: ACRONYMS
Acronyms
List of acronyms used in the MR-MAP tool
				CLICK on the button below to be taken
Acronym	Definition	comment				to the desired tab:
AMR	Region of the Americas
AFR	African Region
6 high burden	The six high burdne refers to the six M&RI priority countries for measles and rubella activities	6 high burden countries: Democratic Republic of Congo, Ethiopia, India, Indonesia, Nigeria and Pakistan
EMR	East Mediterenean Region
EUR	Eurpean Region
Gavi	Gavi, the Vaccine Alliance	https://www.gavi.org/
MAP	Microarray Patch	Previously refered to as a microneedle patch
MCV1	Measles containing vaccine, 1st dose
MCV2	Measles containing vaccine, 2nd dose
M&RI	Measles and Rubella Initiative	https://measlesrubellapartnership.org/
MR	Measles and Rubella
ORI	Outbreak response immunization
RI	Routine immunization
SIA	Supplementary Immunization Activities
SEAR	South East Asia Region
UNICEF	United Nations Children's Fund
WHO	World Health Organization	http://www.who.int/
WPR	Western Pacific Region
WUENIC	WHO-UNICEF estimates of national immunization coverage
				END

## Sheet: CONTENTS VARIABLES USED
		Variables used to estimate measles and rubella – microarray patch (MR-MAP) potential demand.
		Variable*	Description	Location of values in the Tool†
		MR-MAP wastage rate	Vaccine wastage rate by scenario, 15% - 30%, scenario dependent ‡	MAP characteristics tab
		Global Annual MAP Potential Demand for outbreak responses	Baseline value of global annual MR-MAP potential demand for outbreak response used in Scenario 2, assumed: 10 million	Adjusting MAP demand tab
		Adoption rate of MR-MAPs	MR-MAP assumed estimated potential demand adjusted for partial adoption of the new technology assumed baseline range: 50%, 75%, 90%	Adjusting MAP demand tab
		MCV1	Estimated future coverage for the first dose of measles-containing vaccine (180 country-specific; 2025-2055)	MCV1 tab
		MCV2	Estimated future coverage for the second dose of measles-containing vaccine (180 country-specific; 2025-2055)	MCV2 tab
		Historical MCV1	Coverage for the first dose of measles containing vaccine (WUENIC estimates country-specific, for 180 countries, 2000-2016)	Historical MCV1 tab
		Historical MCV2	Coverage for the second dose of measles containing vaccine (WUENIC estimates country-specific, for 180 countries, 2000-2016)	Historical MCV2 tab
		SIAs	Tool estimated historical and future coverage MR supplementary immunizations activities (SIAs) (180 country-specific; 2025-2055)	SIA tab
		SIA age	Upper age limit of 5 years for SIAs	SIA age tab
		Surviving infants	Number of surviving infants by year per country, for 180 countries (UNDESA; 2025-2035)	SurvInf tab
		Under 12 months population	Number of children under 12 months of age by year per country, for 180 countries (UNDESA; 2025-2055)	Population <12mo tab
		Under 5 years population	Number of children under 5 years of age by year per country, for 180 countries (UNDESA; 2025-2055)	Population <59m tab
		Gavi countries	List of 54 Gavi eligible countries in 2024	Gavi countries tab
		WHO countries	List of 180 WHO countries	WHO states tab
		Six countries	Six high-burden countries are DRC, Ethiopia, Nigeria, India, Indonesia, and Pakistan, selected by the Measles and Rubella Partnership (M&RP)	MRI tab

## Sheet: NOTES ESTIMATION METHODS
	Notes on Methods used

## Sheet: SCENARIOS
	User should select the starting year and duration of the estimation
												CLICK on the button below to
	Scenario ID		Title	Scenario description		SELECT characteristics for MR-MAP estimation						be taken to the desired tab:
	Scenario 1A	1A	SIA-GAVI	MAP usage in SIAs in GAVI eligible countries
	Scenario 1B	1B	SIA-WHO	MAP usage in SIAs in WHO member states that routinely hold large scale SIAs			SELECT from the dropdown menu the starting time for the MR-MAP demand estimation		2025
	Scenario 2	2	SIA-ORI	MAP usage in SIAs and outbreak responses across all WHO member states
	Scenario 3	3	SIA-RI 6 high burden countries	MAP usage in SIAs and routine immunization in the M&RI six priority countries			SELECT from the dropdown menu the duration of the estimation (5 or 10 years)		10
	Scenario 4	4	SIA-RI 6 high burden countries + GAVI	MAP usage in SIAs and routine immunization in the M&RI six priority countries and GAVI eligible countries
	Scenario 5	5	Hard to reach	MAP usage in hard to reach populations (niche market)
					END

## Sheet: MAP CHARACTERISTICS
MR-MAP Characterisitics:
For each scenario and vaccination activity, the USER should enter values (%) for MR-MAP wastage rate and efficacy (columns E and F)
(reference values provided in columns H and I respectively)
Scenario ID		Scenario Title	Vaccination activity	User defined MR-MAP wastage rate (%)	User defined MR-MAP vaccine efficacy (%)		MCV wastage rate for current vaccine (%)	MCV efficacy for current vaccine (%)
1	A)	SIA-GAVI	SIA	0.15	0.85		0.15	0.85
	B)	SIA-WHO	SIA	0.15	0.85		0.15	0.85
2		SIA-ORI	SIA	0.15	0.85		0.15	0.85
							0.15	0.85
3		SIA-RI 6 high burden countries	SIA	0.15	0.85		0.15	0.85
			RI	0.3	0.85		0.3	0.85
4		SIA-RI 6 high burden countries + GAVI	SIA	0.15	0.85		0.3	0.85
			RI	0.3	0.85		0.15	0.85
5		Hard to reach	Niche market	0.15	0.85		0.15	0.85
				END

## Sheet: ADJUSTING MAP DEMAND
OPTIONAL: User-defined MR-MAP demand (sensitivity analysis: what if the swap to MAP was not 1 to 1 with the syringe and needle)
User selects the MR MAP global annual demand for ORI
AND, for each scenario,
the USER can enter, in the white cells, the percentage of the maximum MR-MAP quantity wanted (up to 3 assumptions per scenario)
ORI Global Annual MAP Demand	baseline value incuded in the tool (in millions)	user defined value (in millions)
used in Scenario 2	10	10
Scenario 1A	Duration (in years)	Estimated MR-MAP Quantity (in millions)	Assumption #1 (highest)	Assumption #2	Assumption #3 (lowest)		Scenario 1B	Duration (in years)	Estimated MR-MAP Quantity (in millions)	Assumption #1 (highest)	Assumption #2	Assumption #3 (lowest)
SIA-GAVI	10	662.579	0.9	0.75	0.5		SIA-WHO	10	865.801	0.9	0.75	0.5
Scenario 2	Duration (in years)	Estimated MR-MAP Quantity (in millions)	Assumption #1 (highest)	Assumption #2	Assumption #3 (lowest)		Scenario 3	Duration (in years)	Estimated MR-MAP Quantity (in millions)	Assumption #1 (highest)	Assumption #2	Assumption #3 (lowest)
SIA-RI 6 high burden countries	10	965.801	0.9	0.75	0.5		SIA-RI 6 high burden countries	10	1471.17	0.9	0.75	0.5
Scenario 4	Duration (in years)	Estimated MR-MAP Quantity (in millions)	Assumption #1 (highest)	Assumption #2	Assumption #3 (lowest)		Scenario 5	Duration (in years)	Estimated MR-MAP Quantity (in millions)	Assumption #1 (highest)	Assumption #2	Assumption #3 (lowest)
SIA-RI 6 high burden countries + GAVI	10	2587.05	0.9	0.75	0.5		Hard to reach	10	136.833	0.9	0.75	0.5
				END

## Sheet: Ddown
Year	Duration	Scenario
						year max
2025	5	Scenario 1A
2026	10	Scenario 1B						MR-MAP demand in the FIRST year of the forecast: 2025 (in millions; by scenario)
2027		Scenario 2				2034		MR MAP demand over the entire duration of the estimation: 2025 to 2034, (in millions)
2028		Scenario 3
2029		Scenario 4
2030		Scenario 5
								Annual MR-MAP demand from 2025 to 2034 for Scenario 1A

[truncated: 26 more sheets: MAP demand, MAP demand range, ADJUSTED MAP DEMAND, DETAILED RESULTS, MCV1, Scenario4, Scenario4sia, Scenario5, Historical MCV1, MCV2, Historical MCV2, SIA, SIA age, SurvInf, Population <12mo, Population <59, refdata, Scenario1A, Scenario3sia, Scenario3 …]
